# Supplementary material for: Not all jellyfish are equal: isotopic evidence for inter- and intraspecific variation in jellyfish trophic ecology
Source: PeerJ. 2015 Jul 21;3:e1110. doi: 10.7717/peerj.1110 (PMC4517961; doi:10.7717/peerj.1110)
Supplement: Appendix S1 — Fleming et al raw data (δ13C, δ15N, C:N, mass and bell diameter). [file peerj-03-1110-s001.xlsx]

## Sheet: SIAR
Date	Taxon	Spp	bell dia (cm)	Wet mass (g)	δ13C (‰)	δ15N (‰)	C/N wt
2010-05-19	Gelata	A. aurita	6	12	-20.9161	7.33567	3.61763
2010-05-19	Gelata	A. aurita	7	16.6	-21.026	6.66614	3.70065
2010-05-19	Gelata	A. aurita	8	30.2	-20.8697	6.861	3.61763
2010-05-19	Gelata	A. aurita	9	31.9	-20.231	9.22146	3.93676
2010-05-19	Gelata	A. aurita	10	42.2	-21.0533	7.07427	3.69736
2010-05-19	Gelata	A. aurita	11	54.6	-20.2709	9.01168	3.94006
2010-05-19	Gelata	A. aurita	12	82.4	-19.6116	9.58187	3.88384
2010-05-19	Gelata	A. aurita	13	98.3	-19.9692	8.63682	3.81011
2010-05-19	Gelata	A. aurita	14	110.3	-19.9232	9.15627	3.66862
2010-05-19	Gelata	A. aurita	15	124.1	-19.918	8.86752	3.65865
2010-05-19	Gelata	A. aurita	16	172.1	-19.9311	9.07372	3.82287
2010-05-19	Gelata	A. aurita	17	191.3	-19.6874	10.1683	3.82416
2010-05-19	Gelata	A. aurita	18	206.3	-20.008	8.59324	3.83898
2010-05-19	Gelata	A. aurita	19	191.5	-19.678	9.78904	4.0317
2010-05-19	Gelata	A. aurita	20	290.8	-20.6539	7.44566	3.74412
2010-05-19	Gelata	A. aurita	22	400.1	-20.5982	8.02633	4.00297
2010-06-29	Gelata	A. aurita	10	42.01	-19.6058	7.7937	2.56505
2010-06-29	Gelata	A. aurita	11	65.2	-18.1635	8.54815	2.82052
2010-06-29	Gelata	A. aurita	13	100.9	-18.3386	8.95729	3.21122
2010-06-29	Gelata	A. aurita	15	135.4	-17.6575	9.70029	3.51875
2010-06-29	Gelata	A. aurita	16.5	169.9	-17.4409	9.87219	3.5086
2010-06-29	Gelata	A. aurita	17.5	185.9	-18.615	8.60815	3.47242
2010-06-29	Gelata	A. aurita	18.5	244.1	-18.3686	10.8059	4.00956
2010-06-29	Gelata	A. aurita	20	279.9	-17.921	10.2452	3.68723
2010-06-29	Gelata	A. aurita	21	416.9	-17.9177	10.3281	3.69527
2010-06-29	Gelata	A. aurita	22	370.2	-18.2011	10.9962	3.45004
2010-06-29	Gelata	A. aurita	23.5	391.1	-17.9353	9.86797	3.60053
2010-06-29	Gelata	A. aurita	25	504.6	-18.0059	12.0756	3.62552
2010-06-29	Gelata	A. aurita	27.5	722.9	-18.2038	10.3071	3.49458
2010-06-29	Gelata	A. aurita	29.5	1097	-18.1164	10.9443	3.669
2010-06-29	Gelata	A. aurita	30	971.3	-18.2235	10.0071	3.69924
2010-06-29	Gelata	A. aurita	34	1399.6	-18.2304	10.3268	3.77082
2010-06-29	Gelata	A. aurita	35	1701.6	-18.8755	14.7679	4.0533
2010-06-29	Gelata	A. aurita	36	1510.8	-18.6005	10.8741	3.804
2010-07-28	Gelata	A. aurita	14.5	118.48	-18.3767	8.23968	2.59098
2010-07-28	Gelata	A. aurita	17.5	214.4	-19.4352	12.3869	3.78337
2010-07-28	Gelata	A. aurita	18.5	290.23	-18.4274	12.4767	3.77988
2010-07-28	Gelata	A. aurita	20	266.78	-18.18	11.4352	3.43439
2010-07-28	Gelata	A. aurita	26.5	732.14	-18.2934	10.1597	3.71923
2010-07-28	Gelata	A. aurita	28	802.87	-17.8845	12.3245	3.59519
2010-07-28	Gelata	A. aurita	29	1025.58	-17.8115	13.0574	3.64315
2010-08-04	Gelata	A. aurita	19	247.86	-17.3629	12.18	3.68978
2010-08-04	Gelata	A. aurita	19.5	340.93	-17.1904	11.2506	3.62772
2010-05-19	Gelata	C. lamarcki	4	3.2	-21.5735	9.26737	3.96762
2010-05-19	Gelata	C. lamarcki	5	12.8	-21.1911	8.51545	4.06948
2010-05-19	Gelata	C. lamarcki	6	23	-21.1329	8.13524	3.63976
2010-05-19	Gelata	C. lamarcki	7	49.2	-21.5521	8.80192	3.95765
2010-05-19	Gelata	C. lamarcki	8	69.8	-21.3067	7.65239	3.79209
2010-05-19	Gelata	C. lamarcki	9	54.4	-21.453	8.53421	3.92728
2010-05-19	Gelata	C. lamarcki	10	50.5	-21.5131	9.40343	4.00513
2010-06-02	Gelata	C. lamarcki	12.5	168.7	-19.63	12.0258	4.34276
2010-06-02	Gelata	C. lamarcki	13	184.7	-20.1261	11.9139	4.17909
2010-06-02	Gelata	C. lamarcki	14.5	135	-20.2748	8.95647	4.10737
2010-06-02	Gelata	C. lamarcki	16.5	304.2	-20.6811	9.96404	4.18763
2010-06-29	Gelata	C. lamarcki	3.5	4.1	-18.4606	11.7467	3.35822
2010-06-29	Gelata	C. lamarcki	6	13.8	-19.9563	12.296	3.51171
2010-06-29	Gelata	C. lamarcki	7	30.4	-19.6439	14.1706	3.30599
2010-06-29	Gelata	C. lamarcki	7.5	69.3	-18.6206	11.2882	4.04627
2010-06-29	Gelata	C. lamarcki	8	39.3	-19.7141	10.035	3.60696
2010-06-29	Gelata	C. lamarcki	9	49.6	-18.7591	11.6653	3.26827
2010-06-29	Gelata	C. lamarcki	9.5	57.4	-18.7536	10.9379	3.46071
2010-06-29	Gelata	C. lamarcki	10	69.3	-18.6794	11.5271	3.82554
2010-06-29	Gelata	C. lamarcki	11	100.1	-18.6617	10.8804	3.73626
2010-06-29	Gelata	C. lamarcki	12	94.4	-20.4321	14.2332	3.58792
2010-06-29	Gelata	C. lamarcki	13	152.2	-20.0711	13.3875	3.9913
2010-06-29	Gelata	C. lamarcki	14	130.5	-19.6905	10.3537	3.4496
2010-06-29	Gelata	C. lamarcki	15	195.3	-18.6178	9.00121	3.11522
2010-06-29	Gelata	C. lamarcki	16	249.7	-19.3237	12.7208	4.29247
2010-06-29	Gelata	C. lamarcki	17.5	230.9	-19.4646	11.4201	3.2647
2010-06-29	Gelata	C. lamarcki	18	324.6	-19.6831	13.0312	3.2951
2010-06-29	Gelata	C. lamarcki	19	384.8	-20.1246	15.7685	4.22637
2010-06-29	Gelata	C. lamarcki	20	492.8	-19.3891	9.36528	3.22152
2010-07-28	Gelata	C. lamarcki	6.5	19.39	-18.5079	12.1446	3.5893
2010-07-28	Gelata	C. lamarcki	7	22.26	-19.5077	11.9937	3.99114
2010-07-28	Gelata	C. lamarcki	8	46.63	-20.3609	10.286	3.73994
2010-07-28	Gelata	C. lamarcki	11	69.73	-19.9918	13.9812	4.11515
2010-07-28	Gelata	C. lamarcki	13	114.43	-18.8786	12.3089	3.25449
2010-08-18	Gelata	C. lamarcki	8	40.05	-18.5664	10.6948	3.49244
2010-08-18	Gelata	C. lamarcki	9	60.01	-19.0726	12.3563	3.91975
2010-08-18	Gelata	C. lamarcki	10.5	102.38	-20.1104	11.5034	3.67186
2010-05-19	Gelata	C. capillata	8	50.4	-21.3223	7.75429	3.82188
2010-05-19	Gelata	C. capillata	16	218.9	-21.4174	7.61491	3.71017
2010-06-02	Gelata	C. capillata	7	25.7007	-19.7654	8.53646	3.84951
2010-06-02	Gelata	C. capillata	10.5	68.3673	-19.5012	9.18216	3.99324
2010-06-02	Gelata	C. capillata	25	1900.2	-19.3745	12.0641	3.70521
2010-06-29	Gelata	C. capillata	7.5	33.3	-19.8079	10.9781	3.74571
2010-06-29	Gelata	C. capillata	8	25.3	-19.1626	12.9274	3.75805
2010-06-29	Gelata	C. capillata	12.5	102.2	-19.4395	17.5404	3.1565
2010-06-29	Gelata	C. capillata	22	1295.5	-19.5441	19.1614	3.08183
2010-06-29	Gelata	C. capillata	24.5	1023	-18.2817	10.7847	3.42625
2010-06-29	Gelata	C. capillata	26	995.1	-18.1959	12.0699	3.83056
2010-06-29	Gelata	C. capillata	27.5	1418	-19.7256	25.3162	2.84125
2010-06-29	Gelata	C. capillata	29	1630.7	-18.8982	13.3948	4.41519
2010-06-29	Gelata	C. capillata	31	1728.8	-18.8353	12.0954	3.61498
2010-06-29	Gelata	C. capillata	55	14533.5	-18.0423	13.7431	3.53032
2010-06-29	Gelata	C. capillata	85	23682.2	-21.2766	12.119	3.41805
2010-07-28	Gelata	C. capillata	10.5	92.84	-21.1368	11.4757	3.32146
2010-07-28	Gelata	C. capillata	13.5	193.58	-21.0486	13.6093	3.64673
2010-07-28	Gelata	C. capillata	14.5	222.66	-20.706	11.5207	3.26368
2010-07-28	Gelata	C. capillata	16	353.01	-19.9378	11.6977	3.52908
2010-07-28	Gelata	C. capillata	18.5	496.81	-19.3383	11.2968	3.52392
2010-07-28	Gelata	C. capillata	23.5	750.28	-17.9298	13.2632	3.4584
2010-07-28	Gelata	C. capillata	26	1175.8	-19.5869	18.9612	3.78406
2010-07-28	Gelata	C. capillata	27.5	1154.76	-19.714	12.3917	3.4584
2010-07-28	Gelata	C. capillata	29	1950.2	-20.2173	14.1214	3.67839
2010-07-28	Gelata	C. capillata	30	2132.36	-17.8937	11.8256	3.68293
2010-07-28	Gelata	C. capillata	31	2044.91	-18.5212	13.3404	3.79516
2010-07-28	Gelata	C. capillata	32	2481.58	-18.1703	11.8476	3.6621
2010-07-28	Gelata	C. capillata	34.5	3706.53	-19.0081	14.6317	3.58335
2010-07-28	Gelata	C. capillata	36	4038.82	-18.6034	12.5105	3.61796
2010-07-28	Gelata	C. capillata	39.5	3964.95	-19.1811	15.6297	3.46222
2010-07-28	Gelata	C. capillata	43	6071.83	-19.6392	21.3758	3.6325
2010-07-28	Gelata	C. capillata	50	7556.7	-19.8182	18.6998	3.46757
2010-08-18	Gelata	C. capillata	6	19.42	-21.8274	11.9388	3.51583
2010-08-18	Gelata	C. capillata	12	152.04	-21.3667	12.3684	3.36083
2010-08-18	Gelata	C. capillata	14	241.49	-21.4864	11.8448	3.583
2010-08-31	Gelata	C. capillata	25	681.5	-17.5991	12.7914	3.47914
2010-08-31	Gelata	C. capillata	25.5	1136.67	-19.2153	13.2952	2.35453
2010-08-31	Gelata	C. capillata	26	966.1	-17.3933	12.8292	3.39165
2010-08-31	Gelata	C. capillata	27	1329.55	-19.3282	13.2773	3.57533
2010-08-31	Gelata	C. capillata	30.5	1228.01	-17.2324	13.5392	3.57699
2010-08-31	Gelata	C. capillata	32.5	1791.44	-17.6166	12.7021	3.45133
2010-08-31	Gelata	C. capillata	32.5	1974.44	-19.2518	16.8831	3.83325
2010-08-31	Gelata	C. capillata	33.5	2001.42	-17.5377	13.2471	4.04372
2010-08-31	Gelata	C. capillata	35	2411.42	-19.3628	16.0503	3.93587
2010-08-31	Gelata	C. capillata	35.5	3473.21	-17.7126	12.7637	3.65727
2010-08-31	Gelata	C. capillata	36	3529.46	-18.5278	14.8814	4.05105
2010-08-31	Gelata	C. capillata	37	2268.44	-17.6909	13.3618	3.67021
2010-08-31	Gelata	C. capillata	38	2797.2	-17.5177	13.348	4.0499
2010-08-31	Gelata	C. capillata	41	3326.16	-18.3223	14.6155	4.12632
